# Supplementary material for: Circulating tumor DNA dynamics in advanced breast cancer treated with CDK4/6 inhibition and endocrine therapy
Source: NPJ Breast Cancer. 2021 Feb 3;7:8. doi: 10.1038/s41523-021-00218-8 (PMC7859394; doi:10.1038/s41523-021-00218-8)
Supplement: Supplementary file 2 — Data set [file 41523_2021_218_MOESM2_ESM.xlsx]

## Sheet: ctDNA
Patient_ID	Visit_name	Variant_type	Indel_type	Gen	Chromosome	Position	Exon	Mut_aa	Mut_nt	Mut_cdna	Transcript	Percentage	Splice_effect	Amplification_type	COSMIC	dbSNP
CDK59	C1	SNV		AKT1	14	105246551	4	E17K	C>T	c.49G>A	NM_001014432.1	41.35	splice_region_variant		COSM33765	rs121434592
CDK59	C2	SNV		AKT1	14	105246551	4	E17K	C>T	c.49G>A	NM_001014432.1	37.68	splice_region_variant		COSM33765	rs121434592
CDK61	C2	SNV		AKT1	14	105246427	4	A58V	G>A	c.173C>T	NM_001014432.1	0.36	splice_region_variant
CDK76	C1	SNV		AKT1	14	105246551	4	E17K	C>T	c.49G>A	NM_001014432.1	40.5	splice_region_variant		COSM33765	rs121434592
CDK76	C2	SNV		AKT1	14	105246551	4	E17K	C>T	c.49G>A	NM_001014432.1	47.98	splice_region_variant		COSM33765	rs121434592
CDK25	C1	SNV		ALK	2	29446350	20	L1073L	G>A	c.3217C>T	NM_004304.4	0.25
CDK25	C2	SNV		ALK	2	29446350	20	L1073L	G>A	c.3217C>T	NM_004304.4	0.36
CDK19	C1	SNV		APC	5	112157601	11	P441T	C>A	c.1321C>A	NM_000038.5	0.13
CDK33	C1	SNV		APC	5	112179338	16	I2683F	A>T	c.8047A>T	NM_000038.5	0.12
CDK73	C2	SNV		APC	5	112090682	2	N32S	A>G	c.95A>G	NM_000038.5	0.23				rs539108537
CDK28	C1	CNV		AR	X									amplification
CDK59	C1	Indel	Deletion	AR	X	66943649	8	K911fs	GGAAAGTCAAGCCCATCTATTTCCACACCCAGT>G	c.2733_*1delAGTCAAGCCCATCTATTTCCACACCCAGTGAA	NM_000044.3	6.12
CDK59	C2	Indel	Deletion	AR	X	66943649	8	K911fs	GGAAAGTCAAGCCCATCTATTTCCACACCCAGT>G	c.2733_*1delAGTCAAGCCCATCTATTTCCACACCCAGTGAA	NM_000044.3	8.48
CDK69	C1	SNV		AR	X	66941753	6	Q799H	A>T	c.2397A>T	NM_000044.3	3.96
CDK11	C1
CDK11	C2
CDK73	C1	SNV		AR	X	66766187	1	A400E	C>A	c.1199C>A	NM_000044.3	0.32
CDK73	C2	SNV		AR	X	66766187	1	A400E	C>A	c.1199C>A	NM_000044.3	0.33
CDK05	C1	SNV		ARID1A	1	27100927	18	Q1403Q	G>A	c.4209G>A	NM_006015.4	0.21
CDK05	C2	SNV		ARID1A	1	27100927	18	Q1403Q	G>A	c.4209G>A	NM_006015.4	0.21
CDK19	C1	SNV		ARID1A	1	27057901	3	Q537*	C>T	c.1609C>T	NM_006015.4	11.29
CDK19	C2	Indel	Insertion	ARID1A	1	27023450	1	G190dup	A>AGCG	c.567_569dupCGG	NM_006015.4	0.1				rs776030168
CDK44	C1	SNV		ARID1A	1	27106354	20	R1989G	C>G	c.5965C>G	NM_006015.4	2.19
CDK61	C1	SNV		ARID1A	1	27024008	1	Q372*	C>T	c.1114C>T	NM_006015.4	5.86
CDK76	C1	SNV		ARID1A	1	27097737	12	R1109Q	G>A	c.3326G>A	NM_006015.4	33.72
CDK76	C1	SNV		ARID1A	1	27101391	18	S1558F	C>T	c.4673C>T	NM_006015.4	13.54
CDK76	C2	SNV		ARID1A	1	27097737	12	R1109Q	G>A	c.3326G>A	NM_006015.4	42.32
CDK76	C2	SNV		ARID1A	1	27101391	18	S1558F	C>T	c.4673C>T	NM_006015.4	13.93
CDK81	C2	Indel	Insertion	ARID1A	1	27105813	20	D1810fs	G>GT	c.5427dupT	NM_006015.4	24.92
CDK81	C1	Indel	Insertion	ARID1A	1	27105813	20	D1810fs	G>GT	c.5427dupT	NM_006015.4	21.78
CDK10	C2	SNV		ATM	11	108204652	54	L2656H	T>A	c.7967T>A	NM_000051.3	0.27
CDK23	C1	SNV		ATM	11	108206590	56	Q2724E	C>G	c.8170C>G	NM_000051.3	0.21
CDK25	C1	SNV		ATM	11	108186756	42	H2038Q	C>G	c.6114C>G	NM_000051.3	0.92
CDK25	C2	SNV		ATM	11	108186756	42	H2038Q	C>G	c.6114C>G	NM_000051.3	1.39
CDK36	C1	SNV		ATM	11	108224583	60	T2921M	C>T	c.8762C>T	NM_000051.3	2.05			COSM1351043	rs730881329
CDK36	C2	SNV		ATM	11	108224583	60	T2921M	C>T	c.8762C>T	NM_000051.3	1.19			COSM1351043	rs730881329
CDK40	C1	Indel	Insertion	ATM	11	108198425	48	W2344fs	C>CT	c.7030dupT	NM_000051.3	0.21
CDK40	C2	Indel	Insertion	ATM	11	108198425	48	W2344fs	C>CT	c.7030dupT	NM_000051.3	0.21
CDK41	C1	SNV		ATM	11	108204696	54		G>A	c.8010+1G>A	NM_000051.3	1.15	splice_donor_variant		COSM5341390
CDK41	C1	SNV		ATM	11	108236087	63	R3008H	G>A	c.9023G>A	NM_000051.3	0.77			COSM21626	rs587781894
CDK41	C1	SNV		ATM	11	108202285	51		G>A	c.7629+1G>A	NM_000051.3	0.59	splice_donor_variant		COSM4746032
CDK41	C1	SNV		ATM	11	108151873	24	L1185*	T>G	c.3554T>G	NM_000051.3	0.45
CDK41	C1	SNV		ATM	11	108143533	22	D1080N	G>A	c.3238G>A	NM_000051.3	0.15			COSM1742334
CDK41	C1	Indel	Deletion	ATM	11	108216560	58	K2838fs	GA>G	c.8514delA	NM_000051.3	0.09
CDK41	C2	SNV		ATM	11	108204696	54		G>A	c.8010+1G>A	NM_000051.3	1.98	splice_donor_variant		COSM5341390
CDK41	C2	SNV		ATM	11	108236087	63	R3008H	G>A	c.9023G>A	NM_000051.3	0.73			COSM21626	rs587781894
CDK41	C2	SNV		ATM	11	108202285	51		G>A	c.7629+1G>A	NM_000051.3	0.5	splice_donor_variant		COSM4746032
CDK41	C2	SNV		ATM	11	108151873	24	L1185*	T>G	c.3554T>G	NM_000051.3	0.48
CDK41	C2	SNV		ATM	11	108143533	22	D1080N	G>A	c.3238G>A	NM_000051.3	0.2			COSM1742334
CDK41	C2	Indel	Deletion	ATM	11	108236099	63	R3012fs	GA>G	c.9036delA	NM_000051.3	0.15
CDK41	C2	Indel	Deletion	ATM	11	108216560	58	K2838fs	GA>G	c.8514delA	NM_000051.3	0.06
CDK50	C1	SNV		ATM	11	108172408	35	L1737L	G>A	c.5211G>A	NM_000051.3	0.1
CDK59	C1	SNV		ATM	11	108100048	4	R110K	G>A	c.329G>A	NM_000051.3	0.89	splice_region_variant
CDK59	C2	SNV		ATM	11	108150257	23	L1108L	G>A	c.3324G>A	NM_000051.3	0.53				rs762269034
CDK59	C2	SNV		ATM	11	108235817	62	L2953L	A>G	c.8859A>G	NM_000051.3	0.36
CDK61	C1	SNV		ATM	11	108224583	60	T2921M	C>T	c.8762C>T	NM_000051.3	0.11			COSM1351043	rs730881329
CDK61	C2	SNV		ATM	11	108224583	60	T2921M	C>T	c.8762C>T	NM_000051.3	0.21			COSM1351043	rs730881329
CDK21	C1	CNV		BRAF	7									focal
CDK76	C1	CNV		BRAF	7									aneuploidy
CDK76	C2	CNV		BRAF	7									aneuploidy
CDK21	C1	SNV		BRCA1	17	41244916	10	A878S	C>A	c.2632G>T	NM_007294.3	7.54
CDK21	C2	SNV		BRCA1	17	41244916	10	A878S	C>A	c.2632G>T	NM_007294.3	0.55
CDK32	C1	SNV		BRCA1	17	41197760	23	A1843T	C>T	c.5527G>A	NM_007294.3	0.12
CDK36	C1	SNV		BRCA1	17	41215903	17	V1714L	C>G	c.5140G>C	NM_007294.3	0.76
CDK36	C2	SNV		BRCA1	17	41215903	17	V1714L	C>G	c.5140G>C	NM_007294.3	0.82
CDK44	C1	SNV		BRCA1	17	41251844	7	L165L	C>T	c.495G>A	NM_007294.3	1.21				rs745321499
CDK44	C1	Indel	Deletion	BRCA1	17	41243512	10	E1345fs	CTTC>TTT	c.4033_4036delGAAGinsAAA	NM_007294.3	0.15
CDK51	C2	SNV		BRCA1	17	41223029	15	R1634R	C>T	c.4902G>A	NM_007294.3	0.41
CDK76	C1	SNV		BRCA1	17	41244699	10	S950C	G>C	c.2849C>G	NM_007294.3	6.55
CDK76	C2	SNV		BRCA1	17	41244699	10	S950C	G>C	c.2849C>G	NM_007294.3	13.25
CDK05	C1	SNV		BRCA2	13	32914663	11	G2057G	A>G	c.6171A>G	NM_000059.3	0.39
CDK10	C1	SNV		BRCA2	13	32972686	27	L3346L	T>C	c.10036T>C	NM_000059.3	0.14
CDK21	C2	SNV		BRCA2	13	32913676	11	D1728D	C>T	c.5184C>T	NM_000059.3	0.19
CDK31	C1	SNV		BRCA2	13	32914271	11	E1927K	G>A	c.5779G>A	NM_000059.3	0.21
CDK66	C2	SNV		BRCA2	13	32914102	11	F1870F	C>T	c.5610C>T	NM_000059.3	0.22
CDK73	C2	SNV		BRCA2	13	32945134	20	N2843N	T>C	c.8529T>C	NM_000059.3	0.25
CDK78	C1	Indel	Insertion	BRCA2	13	32907277	10	N556_P564dup	T>TCCAAATTTAATTGATAATGGAAGCTGG	c.1666_1692dupAATTTAATTGATAATGGAAGCTGGCCA	NM_000059.3	0.15
CDK19	C1	CNV		CCND1	11									focal
CDK30	C1	CNV		CCND1	11									focal
CDK51	C1	CNV		CCND1	11									focal
CDK51	C2	CNV		CCND1	11									focal
CDK72	C1	CNV		CCND1	11									focal
CDK76	C1	CNV		CCND1	11									focal
CDK76	C2	CNV		CCND1	11									focal
CDK81	C2	CNV		CCND1	11									focal
CDK81	C1	CNV		CCND1	11									focal
CDK23	C2	SNV		CCNE1	19	30314681	12	A410A	G>A	c.1230G>A	NM_001238.2	0.19				rs546106493
CDK27	C2	CNV		CCNE1	19									amplification
CDK30	C1	CNV		CCNE1	19									amplification
CDK25	C1	SNV		CDH1	16	68835723	3	S105F	C>T	c.314C>T	NM_004360.3	0.5
CDK34	C1	SNV		CDH1	16	68835596	3	R63*	C>T	c.187C>T	NM_004360.3	0.74			COSM435585	rs587783047
CDK34	C2	SNV		CDH1	16	68835596	3	R63*	C>T	c.187C>T	NM_004360.3	0.62			COSM435585	rs587783047
CDK62	C1	Indel	Deletion	CDH1	16	68847263	9	L396fs	ACTGAAAGTGACTGATGCTGATGCCCC>A	c.1187_1212delTGAAAGTGACTGATGCTGATGCCCCC	NM_004360.3	0.77
CDK10	C1	Indel	Deletion	CDK12	17	37619313	1	S333_S341del	GGCGGTCCAGCAGCCCTTTCCTGAGCAA>G	c.996_1022delCAGCAGCCCTTTCCTGAGCAAGCGGTC	NM_016507.3	0.06
CDK19	C1	CNV		CDK4	12									focal
CDK59	C1	SNV		CDK6	7	92355008	4	G157R	C>T	c.469G>A	NM_001259.6	0.48				rs776044022
CDK59	C1	CNV		CDK6	7									focal
CDK59	C2	CNV		CDK6	7									focal
CDK76	C1	CNV		CDK6	7									aneuploidy
CDK76	C2	CNV		CDK6	7									aneuploidy
CDK31	C2	SNV		CDKN2A	9	21971119	2	R80L	C>A	c.239G>T	NM_000077.4	0.2			COSM13487
CDK25	C1	SNV		DDR2	1	162743262	15	H578Y	C>T	c.1732C>T	NM_001014796.1	0.17
CDK10	C1	SNV		EGFR	7	55221710	7	R252C	C>T	c.754C>T	NM_005228.3	0.43			COSM35752
CDK10	C2	SNV		EGFR	7	55221710	7	R252C	C>T	c.754C>T	NM_005228.3	0.3			COSM35752
CDK18	C1	SNV		EGFR	7	55269021	25	T1029T	G>A	c.3087G>A	NM_005228.3	0.11				rs141489713
CDK18	C1	SNV		EGFR	7	55269462	26	I1050T	T>C	c.3149T>C	NM_005228.3	0.11				rs529174941
CDK28	C1	SNV		EGFR	7	55240688	17	P644P	G>A	c.1932G>A	NM_005228.3	0.1				rs367909827
CDK31	C1	SNV		EGFR	7	55249059	20	V786E	T>A	c.2357T>A	NM_005228.3	0.56
CDK31	C2	SNV		EGFR	7	55249059	20	V786E	T>A	c.2357T>A	NM_005228.3	0.14
CDK32	C1	SNV		EGFR	7	55232981	15	D577E	C>A	c.1731C>A	NM_005228.3	0.16
CDK47	C1	SNV		EGFR	7	55249020	20	H773R	A>G	c.2318A>G	NM_005228.3	0.18			COSM13433	rs121913432
CDK59	C1	SNV		EGFR	7	55214394	4	S174C	A>T	c.520A>T	NM_005228.3	0.13
CDK59	C1	CNV		EGFR	7									amplification
CDK59	C2	SNV		EGFR	7	55214394	4	S174C	A>T	c.520A>T	NM_005228.3	0.82
CDK59	C2	CNV		EGFR	7									amplification
CDK72	C2	SNV		EGFR	7	55268094	24	Y978*	C>G	c.2934C>G	NM_005228.3	0.12
CDK76	C1	CNV		EGFR	7									amplification
CDK76	C2	CNV		EGFR	7									amplification
CDK78	C1	SNV		EGFR	7	55211096	3	Y113Y	C>T	c.339C>T	NM_005228.3	0.15				rs374582814
CDK19	C1	SNV		ERBB2	17	37883158	25	E1021K	G>A	c.3061G>A	NM_004448.2	11.83
CDK19	C1	SNV		ERBB2	17	37880261	19	D769Y	G>T	c.2305G>T	NM_004448.2	9.05	splice_region_variant		COSM1251412
CDK22	C1	SNV		ERBB2	17	37872182	12	E501E	G>A	c.1503G>A	NM_004448.2	0.11
CDK22	C2	SNV		ERBB2	17	37872182	12	E501E	G>A	c.1503G>A	NM_004448.2	0.28
CDK25	C1	SNV		ERBB2	17	37880220	19	L755S	T>C	c.2264T>C	NM_004448.2	10.25			COSM14060	rs121913470
CDK25	C2	SNV		ERBB2	17	37880220	19	L755S	T>C	c.2264T>C	NM_004448.2	2.99			COSM14060	rs121913470
CDK31	C1	SNV		ERBB2	17	37866714	7	S294I	G>T	c.881G>T	NM_004448.2	0.16
CDK31	C2	SNV		ERBB2	17	37864607	3	A87T	G>A	c.259G>A	NM_004448.2	0.29				rs775382058
CDK42	C1	CNV		ERBB2	17									aneuploidy
CDK58	C1	SNV		ERBB2	17	37866358	6	A221A	C>T	c.663C>T	NM_004448.2	0.19				rs748701236
CDK58	C2	SNV		ERBB2	17	37866358	6	A221A	C>T	c.663C>T	NM_004448.2	0.15				rs748701236
CDK72	C1	SNV		ERBB2	17	37880261	19	D769Y	G>T	c.2305G>T	NM_004448.2	0.13	splice_region_variant		COSM1251412
CDK21	C1	SNV		ESR1	6	152419926	10	D538G	A>G	c.1613A>G	NM_001122742.1	0.05			COSM94250
CDK23	C1	SNV		ESR1	6	152265613	6	H356D	C>G	c.1066C>G	NM_001122742.1	1.27
CDK23	C1	SNV		ESR1	6	152265613	6	H356Y	C>T	c.1066C>T	NM_001122742.1	0.93
CDK23	C1	SNV		ESR1	6	152419923	10	Y537S	A>C	c.1610A>C	NM_001122742.1	0.09			COSM1074639
CDK23	C2	SNV		ESR1	6	152265613	6	H356Y	C>T	c.1066C>T	NM_001122742.1	1.02
CDK23	C2	SNV		ESR1	6	152265613	6	H356D	C>G	c.1066C>G	NM_001122742.1	0.92
CDK27	C2	CNV		ESR1	6									aneuploidy
CDK28	C1	CNV		ESR1	6									aneuploidy
CDK30	C1	SNV		ESR1	6	152419926	10	D538G	A>G	c.1613A>G	NM_001122742.1	7.28			COSM94250
CDK30	C2	SNV		ESR1	6	152419926	10	D538G	A>G	c.1613A>G	NM_001122742.1	1.99			COSM94250
CDK30	C2	SNV		ESR1	6	152332832	7	E380Q	G>C	c.1138G>C	NM_001122742.1	1.83			COSM3829320
CDK30	C2	SNV		ESR1	6	152419923	10	Y537C	A>G	c.1610A>G	NM_001122742.1	0.18			COSM1074637
CDK36	C1	SNV		ESR1	6	152419926	10	D538G	A>G	c.1613A>G	NM_001122742.1	1.11			COSM94250
CDK36	C2	SNV		ESR1	6	152419926	10	D538G	A>G	c.1613A>G	NM_001122742.1	0.48			COSM94250
CDK51	C1	SNV		ESR1	6	152419926	10	D538G	A>G	c.1613A>G	NM_001122742.1	22.92			COSM94250
CDK51	C1	SNV		ESR1	6	152419922	10	Y537N	T>A	c.1609T>A	NM_001122742.1	3.44			COSM1074635
CDK51	C1	SNV		ESR1	6	152419923	10	Y537S	A>C	c.1610A>C	NM_001122742.1	0.2			COSM1074639
CDK51	C2	SNV		ESR1	6	152419926	10	D538G	A>G	c.1613A>G	NM_001122742.1	12.08			COSM94250
CDK51	C2	SNV		ESR1	6	152419920	10	L536P	T>C	c.1607T>C	NM_001122742.1	1.56
CDK51	C2	SNV		ESR1	6	152419922	10	Y537N	T>A	c.1609T>A	NM_001122742.1	0.81			COSM1074635
CDK51	C2	SNV		ESR1	6	152419923	10	Y537S	A>C	c.1610A>C	NM_001122742.1	0.09			COSM1074639
CDK51	C2	Indel	Deletion	ESR1	6	152382130	8	Q414_C417delinsR	CAGGGAAAAT>C	c.1241_1249delAGGGAAAAT	NM_001122742.1	0.24
CDK55	C2	SNV		ESR1	6	152419923	10	Y537S	A>C	c.1610A>C	NM_001122742.1	0.29			COSM1074639
CDK59	C1	SNV		ESR1	6	152419937	10	E542Q	G>C	c.1624G>C	NM_001122742.1	0.66
CDK59	C1	SNV		ESR1	6	152265613	6	H356D	C>G	c.1066C>G	NM_001122742.1	0.49
CDK59	C1	SNV		ESR1	6	152419923	10	Y537S	A>C	c.1610A>C	NM_001122742.1	0.03			COSM1074639
CDK59	C1	Indel	Deletion	ESR1	6	152382151	8	V422del	ATGG>A	c.1265_1267delTGG	NM_001122742.1	0.2			COSM1074628
CDK59	C2	SNV		ESR1	6	152265613	6	H356D	C>G	c.1066C>G	NM_001122742.1	0.74
CDK59	C2	SNV		ESR1	6	152419937	10	E542Q	G>C	c.1624G>C	NM_001122742.1	0.1
CDK59	C2	Indel	Deletion	ESR1	6	152382151	8	V422del	ATGG>A	c.1265_1267delTGG	NM_001122742.1	0.4			COSM1074628
CDK81	C2	SNV		ESR1	6	152419922	10	Y537N	T>A	c.1609T>A	NM_001122742.1	27.88			COSM1074635
CDK81	C2	SNV		ESR1	6	152419926	10	D538G	A>G	c.1613A>G	NM_001122742.1	1.7			COSM94250
CDK81	C1	SNV		ESR1	6	152419922	10	Y537N	T>A	c.1609T>A	NM_001122742.1	24.45			COSM1074635
CDK81	C1	SNV		ESR1	6	152419926	10	D538G	A>G	c.1613A>G	NM_001122742.1	2.16			COSM94250
CDK23	C2	SNV		FBXW7	4	153247252	10	G517E	C>T	c.1550G>A	NM_033632.3	0.16			COSM732383|COSM732385
CDK36	C1	SNV		FGFR1	8	38279354	8	G348R	C>T	c.1042G>A	NM_023110.2	0.12
CDK36	C1	CNV		FGFR1	8									amplification
CDK36	C2	SNV		FGFR1	8	38279354	8	G348R	C>T	c.1042G>A	NM_023110.2	0.1
CDK41	C1	SNV		FGFR1	8	38275496	11	K482E	T>C	c.1444A>G	NM_023110.2	0.21
CDK41	C2	SNV		FGFR1	8	38275496	11	K482E	T>C	c.1444A>G	NM_023110.2	0.23
CDK44	C1	SNV		FGFR1	8	38287238	3	S107*	G>T	c.320C>A	NM_023110.2	0.25
CDK51	C1	CNV		FGFR1	8									amplification
CDK51	C2	CNV		FGFR1	8									amplification
CDK55	C2	SNV		FGFR1	8	38274832	12	T552M	G>A	c.1655C>T	NM_023110.2	0.17				rs760702592
CDK76	C1	CNV		FGFR1	8									amplification
CDK76	C2	CNV		FGFR1	8									amplification
CDK32	C1	SNV		FGFR2	10	123258059	12	I541T	A>G	c.1622T>C	NM_000141.4	0.15
CDK44	C1	SNV		FGFR2	10	123260350	11	K517K	C>T	c.1551G>A	NM_000141.4	0.72
CDK61	C1	SNV		FGFR2	10	123279528	7	G302R	C>T	c.904G>A	NM_000141.4	0.16
CDK76	C2	SNV		FGFR2	10	123325002	3	A109V	G>A	c.326C>T	NM_000141.4	0.11
CDK78	C1	SNV		FGFR2	10	123279677	7	S252L	G>A	c.755C>T	NM_000141.4	0.13			COSM4994845	rs79184941
CDK78	C2	SNV		FGFR2	10	123279677	7	S252L	G>A	c.755C>T	NM_000141.4	0.14			COSM4994845	rs79184941
CDK10	C1	Indel	Deletion	GATA3	10	8115858	6	S405fs	TCCCTGAGCCACATCTCG>T	c.1212_1228delGAGCCACATCTCGCCCT	NM_001002295.1	0.08
CDK52	C1	Indel	Insertion	GATA3	10	8111513	5	D336fs	T>TG	c.1006dupG	NM_001002295.1	1.87			COSM41681|COSM1474805
CDK52	C2	Indel	Insertion	GATA3	10	8111513	5	D336fs	T>TG	c.1006dupG	NM_001002295.1	2.88			COSM41681|COSM1474805
CDK23	C1	SNV		HNF1A	12	121432108	4	T285T	G>A	c.855G>A	NM_000545.5	3.39				rs780877271
CDK23	C2	SNV		HNF1A	12	121432108	4	T285T	G>A	c.855G>A	NM_000545.5	3.88				rs780877271
CDK33	C1	SNV		HRAS	11	532755	5	G151R	C>T	c.451G>A	NM_005343.2	0.25	splice_region_variant
CDK33	C2	SNV		HRAS	11	532755	5	G151R	C>T	c.451G>A	NM_005343.2	0.56	splice_region_variant
CDK41	C2	Indel	Deletion	HRAS	11	534257	2	I21fs	CTGGA>C	c.62_65delTCCA	NM_005343.2	0.09
CDK25	C1	SNV		IDH1	2	209113144	4	V121V	C>G	c.363G>C	NM_005896.2	0.23
CDK62	C1	Indel	Deletion	IDH1	2	209113208	4	R100fs	CG>C	c.298delC	NM_005896.2	0.03
CDK62	C2	Indel	Deletion	IDH1	2	209113208	4	R100fs	CG>C	c.298delC	NM_005896.2	0.03
CDK67	C1	SNV		IDH2	15	90631934	4	R140Q	C>T	c.419G>A	NM_002168.2	0.18			COSM41590	rs121913502
CDK30	C1	SNV		JAK3	19	17947940	13	D595G	T>C	c.1784A>G	NM_000215.3	2.97	splice_region_variant
CDK30	C2	SNV		JAK3	19	17947940	13	D595G	T>C	c.1784A>G	NM_000215.3	2.75	splice_region_variant
CDK31	C1	CNV		KIT	4									aneuploidy
CDK31	C2	CNV		KIT	4									aneuploidy
CDK52	C1	CNV		KRAS	12									focal
CDK52	C2	CNV		KRAS	12									focal
CDK58	C1	SNV		KRAS	12	25398284	2	G12D	C>T	c.35G>A	NM_004985.3	0.11			COSM521	rs121913529
CDK58	C2	SNV		KRAS	12	25398284	2	G12D	C>T	c.35G>A	NM_004985.3	0.15			COSM521	rs121913529
CDK76	C1	SNV		KRAS	12	25398285	2	G12C	C>A	c.34G>T	NM_004985.3	0.22			COSM516	rs121913530
CDK26	C1	SNV		MAP2K2	19	4110544	3	Y138C	T>C	c.413A>G	NM_030662.3	0.17				rs775213593
CDK26	C2	SNV		MAP2K2	19	4110544	3	Y138C	T>C	c.413A>G	NM_030662.3	0.35				rs775213593
CDK30	C1	SNV		MAPK3	16	30128561	6	N274S	T>C	c.821A>G	NM_002746.2	0.13
CDK76	C1	SNV		MAPK3	16	30129088	5	I226I	G>A	c.678C>T	NM_002746.2	0.86				rs149920658
CDK05	C1	SNV		MET	7	116417480	16	D1099E	C>A	c.3297C>A	NM_000245.2	0.18
CDK27	C2	CNV		MET	7									aneuploidy
CDK76	C1	CNV		MET	7									aneuploidy
CDK76	C2	CNV		MET	7									aneuploidy
CDK30	C1	SNV		MTOR	1	11298544	12	G639G	G>C	c.1917C>G	NM_004958.3	0.22
CDK30	C1	SNV		MTOR	1	11298531	12	V644L	C>G	c.1930G>C	NM_004958.3	0.19
CDK30	C2	SNV		MTOR	1	11298531	12	V644L	C>G	c.1930G>C	NM_004958.3	0.34
CDK30	C2	SNV		MTOR	1	11298544	12	G639G	G>C	c.1917C>G	NM_004958.3	0.34
CDK33	C2	SNV		MTOR	1	11298468	12	T665A	T>C	c.1993A>G	NM_004958.3	0.27
CDK58	C2	SNV		MTOR	1	11291365	17	R881C	G>A	c.2641C>T	NM_004958.3	0.12			COSM4020689
CDK59	C1	SNV		MTOR	1	11273609	21	M1044I	C>T	c.3132G>A	NM_004958.3	0.2			COSM1497747	rs532979867
CDK19	C1	CNV		MYC	8									focal
CDK19	C2	CNV		MYC	8									focal
CDK30	C1	CNV		MYC	8									aneuploidy
CDK30	C2	CNV		MYC	8									aneuploidy
CDK31	C1	CNV		MYC	8									aneuploidy
CDK31	C2	CNV		MYC	8									aneuploidy
CDK51	C1	CNV		MYC	8									aneuploidy
CDK51	C2	CNV		MYC	8									aneuploidy
CDK52	C1	CNV		MYC	8									focal
CDK52	C2	CNV		MYC	8									focal
CDK59	C1	CNV		MYC	8									aneuploidy
CDK59	C2	CNV		MYC	8									aneuploidy
CDK52	C1	SNV		NFE2L2	2	178098810	2	E79K	C>T	c.235G>A	NM_006164.4	2.33			COSM132851
CDK52	C2	SNV		NFE2L2	2	178098810	2	E79K	C>T	c.235G>A	NM_006164.4	3.37			COSM132851
CDK05	C2	SNV		NOTCH1	9	139390622	34	S2523S	C>T	c.7569G>A	NM_017617.3	0.36				rs534623042
CDK50	C1	SNV		NRAS	1	115258748	2	G12R	C>G	c.34G>C	NM_002524.4	0.38			COSM561	rs121913250
CDK50	C2	SNV		NRAS	1	115258748	2	G12R	C>G	c.34G>C	NM_002524.4	0.53			COSM561	rs121913250
CDK25	C1	SNV		NTRK1	1	156845395	12	E480K	G>A	c.1438G>A	NM_002529.3	0.52				rs139731614
CDK27	C1	SNV		NTRK1	1	156849095	15	V663M	G>A	c.1987G>A	NM_002529.3	0.58
CDK27	C2	SNV		NTRK1	1	156849095	15	V663M	G>A	c.1987G>A	NM_002529.3	0.24
CDK55	C1
CDK03	C1	SNV		PDGFRA	4	55133805	7	R340W	C>T	c.1018C>T	NM_006206.4	0.6				rs376626935
CDK03	C2	SNV		PDGFRA	4	55133805	7	R340W	C>T	c.1018C>T	NM_006206.4	0.81				rs376626935
CDK31	C1	Indel	Deletion	PDGFRA	4	55156550	22	D985fs	CAGACA>C	c.2953_2957delGACAA	NM_006206.4	0.01
CDK31	C1	CNV		PDGFRA	4									aneuploidy
CDK31	C2	CNV		PDGFRA	4									aneuploidy
CDK33	C2	SNV		PDGFRA	4	55153671	19	W879*	G>A	c.2637G>A	NM_006206.4	0.11
CDK34	C1	SNV		PDGFRA	4	55129884	4	V140M	G>A	c.418G>A	NM_006206.4	0.21			COSM1220051	rs574683248
CDK34	C2	SNV		PDGFRA	4	55129884	4	V140M	G>A	c.418G>A	NM_006206.4	0.19			COSM1220051	rs574683248
CDK34	C2	SNV		PDGFRA	4	55144592	15	N689T	A>C	c.2066A>C	NM_006206.4	0.16
CDK59	C1	SNV		PDGFRA	4	55133521	6	L275L	G>A	c.825G>A	NM_006206.4	7.67
CDK59	C2	SNV		PDGFRA	4	55133521	6	L275L	G>A	c.825G>A	NM_006206.4	12.21
CDK73	C2	SNV		PDGFRA	4	55153633	19	I867V	A>G	c.2599A>G	NM_006206.4	0.11
CDK05	C1	SNV		PIK3CA	3	178952085	21	H1047R	A>G	c.3140A>G	NM_006218.2	0.63			COSM775	rs121913279
CDK05	C2	SNV		PIK3CA	3	178952085	21	H1047R	A>G	c.3140A>G	NM_006218.2	0.09			COSM775	rs121913279
CDK19	C1	SNV		PIK3CA	3	178922321	6	G364R	G>A	c.1090G>A	NM_006218.2	8.74			COSM86042
CDK21	C1	SNV		PIK3CA	3	178952084	21	H1047I	CA>AT	c.3139_3140delCAinsAT	NM_006218.2	7.28
CDK21	C2	SNV		PIK3CA	3	178952084	21	H1047I	CA>AT	c.3139_3140delCAinsAT	NM_006218.2	0.21
CDK23	C1	SNV		PIK3CA	3	178936091	10	E545K	G>A	c.1633G>A	NM_006218.2	0.05			COSM763	rs104886003
CDK27	C2	CNV		PIK3CA	3									focal
CDK28	C1	SNV		PIK3CA	3	178952085	21	H1047L	A>T	c.3140A>T	NM_006218.2	8.91			COSM776	rs121913279
CDK30	C1	SNV		PIK3CA	3	178952085	21	H1047R	A>G	c.3140A>G	NM_006218.2	13.63			COSM775	rs121913279
CDK30	C1	CNV		PIK3CA	3									aneuploidy
CDK30	C2	SNV		PIK3CA	3	178952085	21	H1047R	A>G	c.3140A>G	NM_006218.2	10.78			COSM775	rs121913279
CDK31	C1	CNV		PIK3CA	3									focal
CDK31	C2	CNV		PIK3CA	3									focal
CDK42	C1	SNV		PIK3CA	3	178936091	10	E545K	G>A	c.1633G>A	NM_006218.2	2.81			COSM763	rs104886003
CDK42	C2	SNV		PIK3CA	3	178936091	10	E545K	G>A	c.1633G>A	NM_006218.2	1.41			COSM763	rs104886003
CDK44	C1	SNV		PIK3CA	3	178952085	21	H1047R	A>G	c.3140A>G	NM_006218.2	2.27			COSM775	rs121913279
CDK44	C2	SNV		PIK3CA	3	178952085	21	H1047R	A>G	c.3140A>G	NM_006218.2	0.26			COSM775	rs121913279
CDK47	C1	SNV		PIK3CA	3	178936091	10	E545K	G>A	c.1633G>A	NM_006218.2	0.8			COSM763	rs104886003
CDK47	C2	SNV		PIK3CA	3	178936091	10	E545K	G>A	c.1633G>A	NM_006218.2	0.06			COSM763	rs104886003
CDK49	C1	Indel	Deletion	PIK3CA	3	178928078	8	E453_P458del	AGAAGATTTGCTGAACCCT>A	c.1357_1374delGAAGATTTGCTGAACCCT	NM_006218.2	3.45
CDK50	C1	SNV		PIK3CA	3	178927980	8	C420R	T>C	c.1258T>C	NM_006218.2	2.68			COSM757	rs121913272
CDK53	C1	SNV		PIK3CA	3	178938934	14	E726K	G>A	c.2176G>A	NM_006218.2	0.18			COSM87306	rs867262025
CDK53	C1	SNV		PIK3CA	3	178936091	10	E545K	G>A	c.1633G>A	NM_006218.2	0.06			COSM763	rs104886003
CDK53	C2	SNV		PIK3CA	3	178936091	10	E545K	G>A	c.1633G>A	NM_006218.2	0.06			COSM763	rs104886003
CDK62	C1	SNV		PIK3CA	3	178952085	21	H1047R	A>G	c.3140A>G	NM_006218.2	1.13			COSM775	rs121913279
CDK62	C2	SNV		PIK3CA	3	178952085	21	H1047R	A>G	c.3140A>G	NM_006218.2	0.41			COSM775	rs121913279
CDK67	C1	SNV		PIK3CA	3	178936091	10	E545K	G>A	c.1633G>A	NM_006218.2	0.12			COSM763	rs104886003
CDK72	C1	SNV		PIK3CA	3	178952085	21	H1047R	A>G	c.3140A>G	NM_006218.2	15.27			COSM775	rs121913279
CDK72	C2	SNV		PIK3CA	3	178952085	21	H1047R	A>G	c.3140A>G	NM_006218.2	3.37			COSM775	rs121913279
CDK73	C1	Indel	Deletion	PIK3CA	3	178916921	2	P104_V105del	AACCAGT>A	c.310_315delCCAGTA	NM_006218.2	1.57
CDK73	C2	Indel	Deletion	PIK3CA	3	178916921	2	P104_V105del	AACCAGT>A	c.310_315delCCAGTA	NM_006218.2	0.23
CDK76	C1	SNV		PIK3CA	3	178936082	10	E542K	G>A	c.1624G>A	NM_006218.2	0.3			COSM760	rs121913273
CDK81	C2	CNV		PIK3CA	3									focal
CDK81	C1	CNV		PIK3CA	3									focal
CDK47	C1	Indel	Deletion	PTEN	10	89653779	2		CAG>C	c.80-1_80delGA	NM_000314.4	0.5	splice_region_variant
CDK47	C1	Indel	Deletion	PTEN	10	89624263	1	R14fs	AAAAGG>A	c.39_43delAAGGA	NM_000314.4	0.28
CDK47	C2	Indel	Deletion	PTEN	10	89653779	2		CAG>C	c.80-1_80delGA	NM_000314.4	0.15	splice_region_variant
CDK23	C1	SNV		RAF1	3	12626128	17	H611R	T>C	c.1832A>G	NM_002880.3	0.29
CDK23	C2	SNV		RAF1	3	12626128	17	H611R	T>C	c.1832A>G	NM_002880.3	0.42
CDK27	C2	CNV		RAF1	3									aneuploidy
CDK30	C1	CNV		RAF1	3									focal
CDK31	C1	CNV		RAF1	3									aneuploidy
CDK31	C2	CNV		RAF1	3									aneuploidy
CDK59	C1	CNV		RAF1	3									aneuploidy
CDK59	C2	CNV		RAF1	3									aneuploidy
CDK23	C1	SNV		RB1	13	49039248	22		G>A	c.2325+1G>A	NM_000321.2	4.32	splice_donor_variant
CDK23	C2	SNV		RB1	13	49039248	22		G>A	c.2325+1G>A	NM_000321.2	2.91	splice_donor_variant
CDK21	C1	SNV		RHOA	3	49412973	2	G17E	C>T	c.50G>A	NM_001664.2	5.63			COSM2849898	rs11552761
CDK21	C2	SNV		RHOA	3	49412973	2	G17E	C>T	c.50G>A	NM_001664.2	0.3			COSM2849898	rs11552761
CDK47	C1	SNV		ROS1	6	117642484	35	E1905D	C>A	c.5715G>T	NM_002944.2	0.15
CDK69	C2	SNV		ROS1	6	117642433	35	C1922C	G>A	c.5766C>T	NM_002944.2	0.18
CDK50	C1	SNV		SMAD4	18	48591892	9	G352E	G>A	c.1055G>A	NM_005359.5	1.2			COSM4806745	rs377767345
CDK76	C1	SNV		SMAD4	18	48591918	9	R361C	C>T	c.1081C>T	NM_005359.5	45.78			COSM14140	rs80338963
CDK76	C2	SNV		SMAD4	18	48591918	9	R361C	C>T	c.1081C>T	NM_005359.5	54.65			COSM14140	rs80338963
CDK23	C2	SNV		STK11	19	1221237	6	P254S	C>T	c.760C>T	NM_000455.4	0.19
CDK44	C1	SNV		STK11	19	1223132	8	E357K	G>A	c.1069G>A	NM_000455.4	0.66				rs759473833
CDK51	C1	SNV		STK11	19	1223144	8	I361V	A>G	c.1081A>G	NM_000455.4	0.12				rs786202388
CDK51	C2	SNV		STK11	19	1223144	8	I361V	A>G	c.1081A>G	NM_000455.4	0.84				rs786202388
CDK19	C1	SNV		TERT	5	1295101	1	P2A	G>C	c.4C>G	NM_198253.2	0.89
CDK19	C2	SNV		TERT	5	1295101	1	P2A	G>C	c.4C>G	NM_198253.2	0.94
CDK81	C1	SNV		TERT	5	1279465	5	R691C	G>A	c.2071C>T	NM_198253.2	0.13
CDK09	C1	SNV		TP53	17	7579899	2	Q5L	T>A	c.14A>T	NM_000546.5	0.28
CDK25	C1	SNV		TP53	17	7577539	7	R248W	G>A	c.742C>T	NM_000546.5	0.19			COSM10656	rs121912651
CDK25	C1	SNV		TP53	17	7577574	7	Y236C	T>C	c.707A>G	NM_000546.5	0.12			COSM10731
CDK25	C2	SNV		TP53	17	7577539	7	R248W	G>A	c.742C>T	NM_000546.5	0.31			COSM10656	rs121912651
CDK25	C2	SNV		TP53	17	7577574	7	Y236C	T>C	c.707A>G	NM_000546.5	0.2			COSM10731
CDK27	C1	SNV		TP53	17	7577507	7	E258D	T>G	c.774A>C	NM_000546.5	4.7			COSM46410
CDK27	C2	SNV		TP53	17	7577507	7	E258D	T>G	c.774A>C	NM_000546.5	20.76			COSM46410
CDK30	C1	Indel	Deletion	TP53	17	7578199	6	V217fs	AC>A	c.649delG	NM_000546.5	11.44
CDK30	C2	Indel	Deletion	TP53	17	7578199	6	V217fs	AC>A	c.649delG	NM_000546.5	7.14
CDK32	C1	SNV		TP53	17	7577570	7	M237I	C>T	c.711G>A	NM_000546.5	0.26			COSM10834	rs587782664
CDK33	C1	SNV		TP53	17	7577498	7		C>T	c.782+1G>A	NM_000546.5	0.2	splice_donor_variant		COSM43571|COSM98254
CDK33	C2	SNV		TP53	17	7577498	7		C>T	c.782+1G>A	NM_000546.5	0.27	splice_donor_variant		COSM43571|COSM98254
CDK34	C1	SNV		TP53	17	7578211	6	R213L	C>A	c.638G>T	NM_000546.5	0.3			COSM43650
CDK34	C2	SNV		TP53	17	7578211	6	R213L	C>A	c.638G>T	NM_000546.5	0.31			COSM43650
CDK36	C2	SNV		TP53	17	7578290	6		C>T	c.560-1G>A	NM_000546.5	0.15	splice_acceptor_variant		COSM43753
CDK40	C1	SNV		TP53	17	7577559	7	S241F	G>A	c.722C>T	NM_000546.5	0.1			COSM10812	rs28934573
CDK40	C2	SNV		TP53	17	7577559	7	S241F	G>A	c.722C>T	NM_000546.5	0.19			COSM10812	rs28934573
CDK41	C1	SNV		TP53	17	7577572	7	M237L	T>A	c.709A>T	NM_000546.5	0.35			COSM44965
CDK41	C2	SNV		TP53	17	7577572	7	M237L	T>A	c.709A>T	NM_000546.5	1.43			COSM44965
CDK42	C1	Indel	Insertion	TP53	17	7578449	5	A161fs	C>CCATGGCGCGGA	c.470_480dupTCCGCGCCATG	NM_000546.5	1.24
CDK42	C2	Indel	Insertion	TP53	17	7578449	5	A161fs	C>CCATGGCGCGGA	c.470_480dupTCCGCGCCATG	NM_000546.5	0.46
CDK43	C1	SNV		TP53	17	7577547	7	G245D	C>T	c.734G>A	NM_000546.5	0.69			COSM43606	rs121912656
CDK43	C1	SNV		TP53	17	7578208	6	H214R	T>C	c.641A>G	NM_000546.5	0.32			COSM43687
CDK43	C2	SNV		TP53	17	7577547	7	G245D	C>T	c.734G>A	NM_000546.5	0.4			COSM43606	rs121912656
CDK43	C2	SNV		TP53	17	7578208	6	H214R	T>C	c.641A>G	NM_000546.5	0.31			COSM43687
CDK47	C2	SNV		TP53	17	7578527	5	C135S	A>T	c.403T>A	NM_000546.5	0.26			COSM44910
CDK50	C1	SNV		TP53	17	7577543	7	M246I	C>T	c.738G>A	NM_000546.5	0.49			COSM44310
CDK51	C2	SNV		TP53	17	7578400	5	P177L	G>A	c.530C>T	NM_000546.5	0.14			COSM44097
CDK52	C1	Indel	Deletion	TP53	17	7578182	6	V217fs	GCGGCTCATAGGGCACCACC>TGTGGTGGTG	c.648_667delGGTGGTGCCCTATGAGCCGCinsCACCACCACA	NM_000546.5	2.83
CDK52	C2	Indel	Deletion	TP53	17	7578182	6	V217fs	GCGGCTCATAGGGCACCACC>TGTGGTGGTG	c.648_667delGGTGGTGCCCTATGAGCCGCinsCACCACCACA	NM_000546.5	5.29
CDK53	C1	SNV		TP53	17	7577099	8	R280K	C>T	c.839G>A	NM_000546.5	0.13			COSM10728
CDK61	C1	SNV		TP53	17	7578203	6	V216M	C>T	c.646G>A	NM_000546.5	4.18			COSM10667	rs730882025
CDK61	C1	SNV		TP53	17	7577120	8	R273H	C>T	c.818G>A	NM_000546.5	0.42			COSM10660	rs28934576
CDK61	C1	Indel	Deletion	TP53	17	7579537	4	I50fs	AAT>A	c.148_149delAT	NM_000546.5	0.38			COSM46398
CDK61	C2	SNV		TP53	17	7578203	6	V216M	C>T	c.646G>A	NM_000546.5	8.37			COSM10667	rs730882025
CDK61	C2	SNV		TP53	17	7577120	8	R273H	C>T	c.818G>A	NM_000546.5	0.25			COSM10660	rs28934576
CDK61	C2	Indel	Deletion	TP53	17	7579537	4	I50fs	AAT>A	c.148_149delAT	NM_000546.5	0.18			COSM46398
CDK68	C1	SNV		TP53	17	7577539	7	R248G	G>C	c.742C>G	NM_000546.5	0.35			COSM11564
CDK68	C2	SNV		TP53	17	7577539	7	R248G	G>C	c.742C>G	NM_000546.5	0.47			COSM11564
CDK72	C1	SNV		TP53	17	7577120	8	R273H	C>T	c.818G>A	NM_000546.5	15.95			COSM10660	rs28934576
CDK72	C2	SNV		TP53	17	7577120	8	R273H	C>T	c.818G>A	NM_000546.5	3.75			COSM10660	rs28934576
CDK76	C1	SNV		TP53	17	7578227	6	D208N	C>T	c.622G>A	NM_000546.5	0.28			COSM43987
CDK76	C1	Indel	Insertion	TP53	17	7578375	5	S185fs	G>GCTAT	c.551_554dupATAG	NM_000546.5	0.03
CDK78	C2	Indel	Insertion	TSC1	9	135771990	23	S1043fs	T>TC	c.3126_3127insG	NM_000368.4	0.13
CDK28	C2				3	178952085	21	H1047L	A>T	c.3140A>T	NM_006218.2	6.82			COSM776	rs121913279

## Sheet: Clinical
CDK-subjetc	PFS	Event	Subtype
CDK03	4.19835	1	NA
CDK05	28.2645	0	LumB
CDK09	2.77686	1	Her2
CDK10	16	1	Her2
CDK11	16.2314	1	LumA
CDK18	3.80165	1	Her2
CDK19	24.0992	0	LumA
CDK21	5.38843	1	LumA
CDK22	17.3223	1	NA
CDK23	1.58678	1	NA
CDK25	4.95868	1	Her2
CDK26	22.7769	0	NA
CDK27	2.80992	1	Basal
CDK28	17.124	1	LumB
CDK30	1.98347	1	NA
CDK31	2.38017	1	NA
CDK32	21.4215	0	NA
CDK34	11.5702	1	NA
CDK36	10.9421	1	NA
CDK40	20.5289	0	NA
CDK41	2.41322	1	LumA
CDK42	10.5455	1	LumB
CDK43	20.4628	0	Normal
CDK44	20.4298	0	LumA
CDK47	8.39669	1	LumA
CDK49	19.1074	0	LumB
CDK50	11.3388	1	LumA
CDK51	7.23967	1	NA
CDK52	8.09917	1	NA
CDK53	2.80992	1	NA
CDK55	16.3306	0	NA
CDK58	3.3719	1	LumA
CDK59	3.47107	1	NA
CDK61	1.68595	1	NA
CDK62	15.3058	0	LumB
CDK63	33.6529	1	Normal
CDK66	14.4132	0	LumB
CDK67	13.9835	0	NA
CDK68	13.7521	0	Normal
CDK69	3.27273	1	NA
CDK72	5.65289	1	NA
CDK73	12.3306	0	LumB
CDK76	11.6033	1	LumB
CDK78	11.3719	0	LumB
CDK81	11.2066	0	LumB
